# Supplementary material for: VISTA in Soft Tissue Sarcomas: A Perspective for Immunotherapy?
Source: Cancers (Basel). 2022 Feb 16;14(4):1006. doi: 10.3390/cancers14041006 (PMC8870227; doi:10.3390/cancers14041006)
Supplement: Supplementary file 1 [file cancers-14-01006-s001.zip]

Archive with 1 entries (1 files):
- cancers-1582431-supplementary.pdf
